# Supplementary material for: Glucose to Platelet Ratio: A Potential Predictor of Hemorrhagic Transformation in Patients with Acute Ischemic Stroke
Source: Brain Sci. 2022 Aug 31;12(9):1170. doi: 10.3390/brainsci12091170 (PMC9496698; doi:10.3390/brainsci12091170)
Supplement: Supplementary file 1 [file brainsci-12-01170-s001.zip]

Archive with 1 entries (1 files):
- brainsci-1860918-supplementary.pdf
